# Supplementary material for: Nuclear Syndecan-1 Regulates Epithelial-Mesenchymal Plasticity in Tumor Cells
Source: Biology (Basel). 2021 Jun 11;10(6):521. doi: 10.3390/biology10060521 (PMC8230654; doi:10.3390/biology10060521)
Supplement: Supplementary file 1 [file biology-10-00521-s001.zip]

Archive with 1 entries (1 files):
- biology-1196512-supplementary.pdf
